# Supplementary material for: Muscular VSD Device Complications: Literature Review and Possible Implications for Echocardiographic Follow-Up
Source: J Cardiovasc Dev Dis. 2026 Mar 10;13(3):128. doi: 10.3390/jcdd13030128 (PMC13026746; doi:10.3390/jcdd13030128)
Supplement: Supplementary file 1 [file jcdd-13-00128-s001.zip]

Archive with 1 entries (1 files):
- jcdd-4091915-supplementary.pdf
